# Supplementary material for: Geophysical field zoning for nitrogen fertilization in durum wheat (Triticum durum Desf.)
Source: PLoS One. 2022 Apr 27;17(4):e0267219. doi: 10.1371/journal.pone.0267219 (PMC9045642; doi:10.1371/journal.pone.0267219)
Supplement: S1 Data — (XLSX) [file pone.0267219.s001.xlsx]

## Sheet: Foglio1
Fig4. Weather conditions. Monthly average precipitation and temperature during the study period of winter wheat growing cycle (October 2018 to June 2019).
Time	T (°C)	Rainfall(mm)
2018-10-01	17.575	0
2018-10-02	16.8458	6.4
2018-10-03	16	10.2
2018-10-04	16.3208	10.4
2018-10-05	16.0292	18.6
2018-10-06	17.7458	0
2018-10-07	17.175	0.2
2018-10-08	17.1	0.6
2018-10-09	17.025	0
2018-10-10	17.0458	0
2018-10-11	16.9208	0.2
2018-10-12	17.4833	0
2018-10-13	16.0458	0.6
2018-10-14	15.8083	0.2
2018-10-15	16.3875	8
2018-10-16	17.0667	2
2018-10-17	16.2333	2.8
2018-10-18	16.3667	0
2018-10-19	16.1458	0
2018-10-20	16.2458	0
2018-10-21	15.1542	0
2018-10-22	11.4708	28.4
2018-10-23	13.1833	9
2018-10-24	15.7917	0
2018-10-25	14.7208	0
2018-10-26	16.125	0
2018-10-27	17.2958	0
2018-10-28	17.5667	0.6
2018-10-29	18.4208	15.2
2018-10-30	14.9167	0.2
2018-10-31	11.9208	0
2018-11-01	13.65	2
2018-11-02	16.0125	0
2018-11-03	16.0833	0
2018-11-04	15.2167	2.2
2018-11-05	14.375	0.2
2018-11-06	13.4667	0.2
2018-11-07	11.7625	0.8
2018-11-08	13.2417	0
2018-11-09	12.3333	0
2018-11-10	11.0333	0
2018-11-11	11.2875	0.2
2018-11-12	11.8042	0.2
2018-11-13	12.7875	0
2018-11-14	12.6708	0
2018-11-15	12.5917	0
2018-11-16	9.44167	0
2018-11-17	7.66667	0
2018-11-18	7.86667	1.6
2018-11-19	7.325	6.6
2018-11-20	12.7	13.4
2018-11-21	12.55	0
2018-11-22	11.9375	0
2018-11-23	10.275	0
2018-11-24	11.1292	0.6
2018-11-25	12.5542	4.4
2018-11-26	12.0292	1.8
2018-11-27	9.1125	6
2018-11-28	6.6875	0.2
2018-11-29	7.11667	0
2018-11-30	5.79583	0
2018-12-01	6.36667	4.8
2018-12-02	9.1375	0.2
2018-12-03	9.23333	0.2
2018-12-04	11.8542	0.4
2018-12-05	10.1792	0
2018-12-06	8.90833	0
2018-12-07	8.8375	0
2018-12-08	10.0833	0.2
2018-12-09	10.6458	0
2018-12-10	9.24167	5
2018-12-11	4.4125	0.2
2018-12-12	3.0875	0
2018-12-13	5.76667	0.4
2018-12-14	7.25	0.4
2018-12-15	3.9625	0.2
2018-12-16	3.6	0
2018-12-17	4.95833	5.2
2018-12-18	5.6125	0.2
2018-12-19	5.8	0
2018-12-20	5.30833	0
2018-12-21	8.16667	0
2018-12-22	11.2125	0
2018-12-23	12.7917	0
2018-12-24	12.0333	0.2
2018-12-25	5.96667	0.4
2018-12-26	4.80417	0.2
2018-12-27	6.23333	0
2018-12-28	5.44167	0
2018-12-29	6.25417	0
2018-12-30	6.275	0.6
2018-12-31	5.05	4
2019-01-01	4.42917	0.8
2019-01-02	3.075	5.6
2019-01-03	0.675	0.2
2019-01-04	-1.93333	0
2019-01-05	0.966667	0
2019-01-06	4.24583	3.8
2019-01-07	2.30417	0.2
2019-01-08	3.225	0
2019-01-09	3.42917	12.2
2019-01-10	2.55	4.8
2019-01-11	2.2125	0
2019-01-12	2.47917	0
2019-01-13	4.02083	0
2019-01-14	6.35833	2
2019-01-15	3.65417	0.2
2019-01-16	4.64167	0
2019-01-17	5.2	0
2019-01-18	5.65417	0
2019-01-19	5.81667	1.6
2019-01-20	5.5875	0
2019-01-21	5.89167	0
2019-01-22	6.83333	1.2
2019-01-23	4.8875	0
2019-01-24	3.11667	28.8
2019-01-25	3.22917	37.2
2019-01-26	2.85	0
2019-01-27	6.15417	0
2019-01-28	7.1	0.2
2019-01-29	5.56667	0
2019-01-30	5.4625	0
2019-01-31	5.92083	0.2
2019-02-01	9.97083	0
2019-02-02	11.1833	0
2019-02-03	9.20417	1
2019-02-04	6.60833	12.8
2019-02-05	6.19167	0
2019-02-06	6.72917	0
2019-02-07	6.9	0
2019-02-08	6.02083	0
2019-02-09	7.08333	0
2019-02-10	9.82083	0
2019-02-11	8.28333	5.6
2019-02-12	5.00833	0
2019-02-13	4.45417	0.2
2019-02-14	5.70417	0
2019-02-15	5.775	3
2019-02-16	5.70417	0
2019-02-17	7.14583	0
2019-02-18	8.35833	0
2019-02-19	8.325	0
2019-02-20	7.6875	0
2019-02-21	8.53333	0
2019-02-22	8.57083	0
2019-02-23	2.57917	1.4
2019-02-24	3.1125	0
2019-02-25	1.36667	3.4
2019-02-26	6.74167	0
2019-02-27	8.40417	0
2019-02-28	9.5	0
2019-03-01	11.2	0
2019-03-02	9.44583	0.2
2019-03-03	9.27917	0
2019-03-04	11.2208	0
2019-03-05	12.7708	0
2019-03-06	12.5125	0
2019-03-07	10.3208	0
2019-03-08	11.9917	0.2
2019-03-09	11.6792	0.2
2019-03-10	12.5	0
2019-03-11	12.575	0.2
2019-03-12	5.10417	19.6
2019-03-13	7.94583	0
2019-03-14	5.95833	4.2
2019-03-15	10.2625	0
2019-03-16	12.6875	0
2019-03-17	9.45417	0.4
2019-03-18	11.1083	0.2
2019-03-19	8.09583	2.6
2019-03-20	6.69583	6.4
2019-03-21	8.3375	0
2019-03-22	9.55417	0
2019-03-23	11.0708	0
2019-03-24	13.0125	0
2019-03-25	14.0083	0
2019-03-26	9.7375	0.8
2019-03-27	6.93333	0.6
2019-03-28	7.3875	7
2019-03-29	8.74583	0
2019-03-30	9.6	0
2019-03-31	11.8542	0
2019-04-01	12.5458	0
2019-04-02	12.325	0
2019-04-03	11.1167	0.2
2019-04-04	11.4458	1
2019-04-05	13.2792	0
2019-04-06	13.3958	7.6
2019-04-07	11.1	2.8
2019-04-08	9.79167	5.6
2019-04-09	10.3167	10.4
2019-04-10	11.05	2.4
2019-04-11	9.175	0.4
2019-04-12	9.49583	19.2
2019-04-13	8.65417	10.8
2019-04-14	9.4375	19.6
2019-04-15	9.17083	6
2019-04-16	11.5625	7.8
2019-04-17	11.8167	0
2019-04-18	11.05	0
2019-04-19	11.5375	0
2019-04-20	12.4625	0
2019-04-21	11.525	0
2019-04-22	12.5375	1.4
2019-04-23	14.4792	1
2019-04-24	15.25	0.2
2019-04-25	14.6292	0.2
2019-04-26	16.6875	0
2019-04-27	16.1667	0
2019-04-28	13.375	0
2019-04-29	11.8458	0
2019-04-30	10.2625	0
2019-05-01	11.5167	0
2019-05-02	14.0875	0
2019-05-03	13.8583	0
2019-05-04	12.3	10.4
2019-05-05	12.8208	0.2
2019-05-06	9.10833	0.2
2019-05-07	9.79583	0.2
2019-05-08	13.1208	0
2019-05-09	12.9292	0
2019-05-10	15.325	7.2
2019-05-11	16.2458	0
2019-05-12	11.7542	12.8
2019-05-13	11.0542	2.4
2019-05-14	10.0792	5
2019-05-15	9.9625	13.4
2019-05-16	11.1667	8.4
2019-05-17	13.475	0
2019-05-18	14.1292	0.2
2019-05-19	14.7708	0
2019-05-20	13.1792	0
2019-05-21	14.3417	0
2019-05-22	16.0417	0
2019-05-23	15.1292	2.2
2019-05-24	17.0042	0
2019-05-25	17.4458	0.2
2019-05-26	14.1833	12.6
2019-05-27	15.8167	2.6
2019-05-28	16.2625	1
2019-05-29	16.325	0
2019-05-30	14.65	5
2019-05-31	14.2958	0.2
2019-06-01	15.3708	0
2019-06-02	16.2333	4.2
2019-06-03	18.8625	0
2019-06-04	20.0458	0
2019-06-05	20.2333	1.8
2019-06-06	21.2958	0.2
2019-06-07	24.1042	0
2019-06-08	26.0542	0
2019-06-09	26.7583	0
2019-06-10	26.0292	0
2019-06-11	25.6875	0
2019-06-12	24.8667	0
2019-06-13	24.8458	0
2019-06-14	26.9125	0
2019-06-15	28.2958	0
2019-06-16	27.1417	0
2019-06-17	25.5458	0
2019-06-18	23.4	0
2019-06-19	23.4125	5.6
2019-06-20	25.3417	0
2019-06-21	26.85	0
2019-06-22	26.6125	0
2019-06-23	26.1083	0
2019-06-24	23.7958	0
2019-06-25	25.2417	0
2019-06-26	26.525	0
2019-06-27	27.3875	0
2019-06-28	27.5958	0
2019-06-29	24.5583	0
2019-06-30	24.8875	0
2019-07-01	25	0
