# Supplementary material for: Geophysical field zoning for nitrogen fertilization in durum wheat (Triticum durum Desf.)
Source: PLoS One. 2022 Apr 27;17(4):e0267219. doi: 10.1371/journal.pone.0267219 (PMC9045642; doi:10.1371/journal.pone.0267219)
Supplement: S2 Data — (XLSX) [file pone.0267219.s002.xlsx]

## Sheet: Foglio1
Fig5. Relationship between yield and number of ears measured in the experimental conditions.
ears m2	grain yield (t/ha)
215.556	2.63689
243.556	2.78222
291.111	3.40267
242.222	3.05822
241.333	2.96978
248.889	3.29556
271.111	2.19556
253.333	1.95111
199.111	1.24578
199.111	1.89956
224.444	1.91244
176.889	1.17022
233.333	3.29022
280	3.67822
255.556	2.78133
246.667	3.15733
422.222	3.70622
255.556	2.812
