# Supplementary material for: Geophysical field zoning for nitrogen fertilization in durum wheat (Triticum durum Desf.)
Source: PLoS One. 2022 Apr 27;17(4):e0267219. doi: 10.1371/journal.pone.0267219 (PMC9045642; doi:10.1371/journal.pone.0267219)
Supplement: S3 Data — (XLSX) [file pone.0267219.s003.xlsx]

## Sheet: Foglio1
Table3.Biomass and yield in the different experimental conditions of durum wheat. - Table4. Qualitative traits and nitrogen use efficiency of durum wheat.
zone	Distribution_mode	Total_biomass(t/ha)	grain_yield(t/ha)	straw_yield(t/ha)	ears m2	grain_protein(%)	grain_N(%)	tot_N_uptake(kg/ha)	grain_gluten (%)	grain_yellow_color	NUE_tot
zone 1	VRT	6.66667	2.63689	4	215.556	16.5	2.83019	94.6289	12.4	14.78	0.605044
zone 1	VRT	9.77778	2.78222	6.97778	243.556	16.4	2.81304	113.154	12.6	14.96	0.72349
zone 1	VRT	11.1111	3.40267	7.71111	291.111	16.3	2.79588	133.69	12.2	14.98	0.854796
zone 1	UA	9.33333	3.05822	6.27556	242.222	15.6	2.67581	113.21	11.6	14.99	0.943418
zone 1	UA	8.44444	2.96978	5.47556	241.333	16.2	2.77873	109.9	12.1	14.85	0.915833
zone 1	UA	9.77778	3.29556	6.48444	248.889	13.3	2.2813	107.604	9.7	14.75	0.896699
zone 2	VRT	7.55556	2.19556	5.36	271.111	14.3	2.45283	80.6532	10.7	14.29	0.820481
zone 2	VRT	7.33333	1.95111	5.38222	253.333	13.5	2.31561	72.0912	9.8	14.71	0.73338
zone 2	VRT	5.33333	1.24578	4.08889	199.111	13.1	2.247	48.437	9.6	14.59	0.492747
zone 2	UA	6.44444	1.89956	4.54667	199.111	12.7	2.17839	64.113	9.2	14.57	0.534275
zone 2	UA	7.11111	1.91244	5.2	224.444	13.5	2.31561	70.2847	9.8	14.41	0.585706
zone 2	UA	5.33333	1.17022	4.16444	176.889	12.6	2.16123	46.1135	9.3	14.65	0.384279
zone 3	VRT	9.33333	3.29022	6.04444	233.333	14.3	2.45283	101.778	10.4	14.71	1.56454
zone 3	VRT	11.7778	3.67822	8.10222	280	14.1	2.41852	127.305	10.7	14.06	1.82609
zone 3	VRT	11.5556	2.78133	8.77778	255.556	15.4	2.64151	102.664	11.2	14.59	1.65526
zone 3	UA	8.88889	3.15733	5.73333	246.667	13.5	2.31561	110.926	10	14.62	0.848151
zone 3	UA	12.8889	3.70622	9.18667	422.222	12.8	2.19554	129.47	9.3	14.28	1.06087
zone 3	UA	10.2222	2.812	7.41333	255.556	13.6	2.33276	117.358	9.8	14.66	0.855533
